# Supplementary material for: The genus Keilbachia Mohrig from Mainland China, with descriptions of two new species (Diptera, Sciaridae)
Source: Zookeys. 2010 Jul 30;(52):47–56. doi: 10.3897/zookeys.52.362 (PMC3088030; doi:10.3897/zookeys.52.362)
Supplement: XML Treatment for Keilbachia flagrispina [file zookeys.52.362-treatment1.xml]

<!DOCTYPE tp:taxon-treatment
  PUBLIC "-//TaxonX//DTD Taxonomic Treatment Publishing DTD v0 20100105//EN" "tax-treatment-NSO.dtd">
<tp:taxon-treatment xmlns:tp="http://www.plazi.org/taxpub"><tp:treatment-meta><mixed-citation publication-type="journal"><person-group><name><surname>Zhang</surname><given-names>Su-Jiong</given-names></name><name><surname>Huang</surname><given-names>Junhao</given-names></name><name><surname>Wu</surname><given-names>Hong</given-names></name><name><surname>Wang</surname><given-names>Yi-ping</given-names></name></person-group><article-title>
                    The genus <italic>Keilbachia</italic> Mohrig from Mainland China, with descriptions of two new species (Diptera, Sciaridae)
                </article-title><source>Zookeys</source><day>30</day><month>7</month><year>2010</year><volume>2010</volume><issue>52</issue><fpage>47</fpage><lpage>56</lpage><pub-id pub-id-type="doi">10.3897/zookeys.52.362</pub-id></mixed-citation></tp:treatment-meta><tp:nomenclature><tp:taxon-name>
                            <tp:taxon-name-part taxon-name-part-type="genus">Keilbachia</tp:taxon-name-part>	
                            <tp:taxon-name-part taxon-name-part-type="species">flagrispina</tp:taxon-name-part>
                        </tp:taxon-name><tp:nomenclature-citation-list><tp:nomenclature-citation><tp:taxon-name>Keilbachia flagrispina</tp:taxon-name><comment>Mohrig, in <xref ref-type="bibr" rid="B9">Mohrig, Röschmann &amp; Rulik 1999: 198.</xref></comment></tp:nomenclature-citation></tp:nomenclature-citation-list></tp:nomenclature><tp:treatment-sec sec-type="Diagnostic characters"><title>Diagnostic characters.</title><p>(Male). Body length 1.64–1.71mm; wing length 1.36–1.41mm.</p><p>Eye bridge 3–4 facets wide. Length/width of 4th flagellomere 2.19–2.32.</p><p>Anterior pronotum with 5–6 setae. Episternum 1 with 3–4 setae.</p><p>c/w 0.69–0.72, R1/R 0.71–0.76, r-m with one seta.</p><!--PageBreak--><p>The mesial megaseta on gonostylus very long and curved, nearly three times as long as the width of gonostylus. The basal body of mesial megaseta is not distinct. Tegmen simple, much broader subbasally than subapically.</p></tp:treatment-sec><tp:treatment-sec sec-type="Specimens examined"><title>Specimens examined.</title><p>China, Yunnan, Baoshan, Mts. Gaoligongshan, 24°49.729'N; 98°46.074'E, sweep-net 11.V.2009. 4 males, Man-Man Wang [SM00878–00880, SM00882] (ZAFU); 3 males, Su-Jiong, Zhang [SM00886, SM00902–00903] (ZAFU).</p></tp:treatment-sec><tp:treatment-sec sec-type="Distribution"><title>Distribution.</title><p>China (Yunnan), Myammar, Nepal.</p></tp:treatment-sec><tp:treatment-sec sec-type="Biology"><title>Biology.</title><p>Unknown.</p></tp:treatment-sec><tp:treatment-sec sec-type="Remarks"><title>Remarks.</title><p>This species is new to China, which was firstly described from Nepal, based on two males. It is similar to <tp:taxon-name>Keilbachia ferrata</tp:taxon-name> (Hippa &amp; Vilkamaa, 1994) in having two subapical megaseta and a long mesial megaseta, but <tp:taxon-name>Keilbachia flagrispina</tp:taxon-name> can be separated by the mesial megaseta very long and strongly curved, and two subapical megaseta subequal in length on gonostylus. The materials examined from China do not show distinct variation, but we found the Chinese specimens are much smaller in body length, which is 1.64–1.71 mm, while 2.5 mm in Nepal materials.</p></tp:treatment-sec><ref-list><ref id="B9"><mixed-citation xmlns:xlink="http://www.w3.org/1999/xlink" xlink:type="simple"><person-group><name name-style="western"><surname>Mohrig</surname><given-names>W</given-names></name><name name-style="western"><surname>Röschmann</surname><given-names>F</given-names></name><name name-style="western"><surname>Rulik</surname><given-names>B</given-names></name></person-group>(<year>1999</year>)<article-title> New sciarid flies (Diptera, Sciaridae) from Nepal.</article-title><source>Deutsche Entomologische Zeitschrift (Neue Folge)</source><volume>46</volume>: <fpage>189</fpage>-<lpage>201</lpage>.</mixed-citation></ref></ref-list></tp:taxon-treatment>
