# Supplementary material for: The genus Keilbachia Mohrig from Mainland China, with descriptions of two new species (Diptera, Sciaridae)
Source: Zookeys. 2010 Jul 30;(52):47–56. doi: 10.3897/zookeys.52.362 (PMC3088030; doi:10.3897/zookeys.52.362)
Supplement: XML Treatment for Keilbachia demissa [file zookeys.52.362-treatment2.xml]

<!DOCTYPE tp:taxon-treatment
  PUBLIC "-//TaxonX//DTD Taxonomic Treatment Publishing DTD v0 20100105//EN" "tax-treatment-NSO.dtd">
<tp:taxon-treatment xmlns:tp="http://www.plazi.org/taxpub"><tp:treatment-meta><mixed-citation publication-type="journal"><person-group><name><surname>Zhang</surname><given-names>Su-Jiong</given-names></name><name><surname>Huang</surname><given-names>Junhao</given-names></name><name><surname>Wu</surname><given-names>Hong</given-names></name><name><surname>Wang</surname><given-names>Yi-ping</given-names></name></person-group><article-title>
                    The genus <italic>Keilbachia</italic> Mohrig from Mainland China, with descriptions of two new species (Diptera, Sciaridae)
                </article-title><source>Zookeys</source><day>30</day><month>7</month><year>2010</year><volume>2010</volume><issue>52</issue><fpage>47</fpage><lpage>56</lpage><pub-id pub-id-type="doi">10.3897/zookeys.52.362</pub-id></mixed-citation></tp:treatment-meta><tp:nomenclature><tp:taxon-name>
                            <tp:taxon-name-part taxon-name-part-type="genus">Keilbachia</tp:taxon-name-part>	
                            <tp:taxon-name-part taxon-name-part-type="species">demissa</tp:taxon-name-part>
                        </tp:taxon-name><tp:taxon-authority>Vilkamaa, Komarova &amp; Hippa</tp:taxon-authority><tp:nomenclature-citation-list><tp:nomenclature-citation><tp:taxon-name>Keilbachia demissa</tp:taxon-name><xref ref-type="bibr" rid="B12">Vilkamaa, Komarova &amp; Hippa, 2006: 45.</xref></tp:nomenclature-citation></tp:nomenclature-citation-list></tp:nomenclature><tp:treatment-sec sec-type="Diagnostic characters"><title>Diagnostic characters.</title><p>(Male). Body length 1.73–1.78 mm; wing length 1.47–1.49 mm.</p><p>Eye bridge 3–4 facets wide. Prefrons with 10–12 setae. Length/width of 4th flagellomere 2.17–2.41.</p><p>Anterior pronotum with 5–6 setae. Episternum 1 with 7–8 setae.</p><p>Length of spur/width of fore tibia 1.20–1.27. Length of metatibia /length of thorax 1.05–1.12.</p><p>c/w 0.62–0.64, R1/R 0.52–0.56, r-m with no setae.</p><p>The mesial megaseta on gonostylus long and slightly curved, basal body long. Tegmen simple, much broader subbasally than subapically.</p></tp:treatment-sec><tp:treatment-sec sec-type="Specimens examined"><title>Specimens examined.</title><p>China, Yunnan, Baoshan, Mts. Gaoligongshan, 24°49.729'N; 98°46.074'E, sweep-net, 11.V.2009. 6 males, Su-Jiong Zhang [SM00856, SM00859, SM00862, SM00869, SM00875, SM00881] (ZAFU); 1 male, Man-Man Wang [SM00888] (ZAFU).</p></tp:treatment-sec><tp:treatment-sec sec-type="Distribution"><title>Distribution.</title><p>China (Yunnan), Burma.</p></tp:treatment-sec><tp:treatment-sec sec-type="Biology"><title>Biology.</title><p>Unknown.</p></tp:treatment-sec><tp:treatment-sec sec-type="Remarks"><title>Remarks.</title><p>This species is new to China, which was firstly described from Burma based on seven males. It is similar to <tp:taxon-name>Keilbachia scutica</tp:taxon-name> Vilkamaa, Komarova &amp; Hippa, 2006 and <tp:taxon-name>Keilbachia flagrispina</tp:taxon-name> by the tegmen broadest subbasally (<xref ref-type="bibr" rid="B9">Mohrig et al. 1999</xref>; Vilkamaa, Komarova and Hippa 2006). But it differs in having the mesial megaseta of the gonostylus much shorter and less strongly curved. The materials examined in China do not show distinct intraspecies variation, but the apical of gonostylus in the specimens SM00881 and SM00856 is more attenuated and curved than the other specimens.</p></tp:treatment-sec><!--PageBreak--><ref-list><ref id="B12"><mixed-citation xmlns:xlink="http://www.w3.org/1999/xlink" xlink:type="simple"><person-group><name name-style="western"><surname>Vilkamaa</surname><given-names>P</given-names></name><name name-style="western"><surname>Komarova</surname><given-names>L</given-names></name><name name-style="western"><surname>Hippa</surname><given-names>H</given-names></name></person-group>(<year>2006</year>)<article-title> The genus Keilbachia Mohrig (Diptera: Sciaridae) in a biodiversity hot spot: new sympatric species from Kambaiti, Burma.</article-title><source>Zootaxa</source><volume>1123</volume>: <fpage>39</fpage>-<lpage>55</lpage>.</mixed-citation></ref><ref id="B9"><mixed-citation xmlns:xlink="http://www.w3.org/1999/xlink" xlink:type="simple"><person-group><name name-style="western"><surname>Mohrig</surname><given-names>W</given-names></name><name name-style="western"><surname>Röschmann</surname><given-names>F</given-names></name><name name-style="western"><surname>Rulik</surname><given-names>B</given-names></name></person-group>(<year>1999</year>)<article-title> New sciarid flies (Diptera, Sciaridae) from Nepal.</article-title><source>Deutsche Entomologische Zeitschrift (Neue Folge)</source><volume>46</volume>: <fpage>189</fpage>-<lpage>201</lpage>.</mixed-citation></ref></ref-list></tp:taxon-treatment>
