# Supplementary material for: The genus Keilbachia Mohrig from Mainland China, with descriptions of two new species (Diptera, Sciaridae)
Source: Zookeys. 2010 Jul 30;(52):47–56. doi: 10.3897/zookeys.52.362 (PMC3088030; doi:10.3897/zookeys.52.362)
Supplement: XML Treatment for Keilbachia orthonema [file zookeys.52.362-treatment3.xml]

<!DOCTYPE tp:taxon-treatment
  PUBLIC "-//TaxonX//DTD Taxonomic Treatment Publishing DTD v0 20100105//EN" "tax-treatment-NSO.dtd">
<tp:taxon-treatment xmlns:tp="http://www.plazi.org/taxpub"><tp:treatment-meta><mixed-citation publication-type="journal"><person-group><name><surname>Zhang</surname><given-names>Su-Jiong</given-names></name><name><surname>Huang</surname><given-names>Junhao</given-names></name><name><surname>Wu</surname><given-names>Hong</given-names></name><name><surname>Wang</surname><given-names>Yi-ping</given-names></name></person-group><article-title>
                    The genus <italic>Keilbachia</italic> Mohrig from Mainland China, with descriptions of two new species (Diptera, Sciaridae)
                </article-title><source>Zookeys</source><day>30</day><month>7</month><year>2010</year><volume>2010</volume><issue>52</issue><fpage>47</fpage><lpage>56</lpage><pub-id pub-id-type="doi">10.3897/zookeys.52.362</pub-id></mixed-citation></tp:treatment-meta><tp:nomenclature><tp:taxon-name>
                            <tp:taxon-name-part taxon-name-part-type="genus">Keilbachia</tp:taxon-name-part>	
                            <tp:taxon-name-part taxon-name-part-type="species">orthonema</tp:taxon-name-part>
                        </tp:taxon-name><tp:taxon-authority>Hippa &amp; Vilkamaa</tp:taxon-authority><tp:nomenclature-citation-list><tp:nomenclature-citation><tp:taxon-name>Keilbachia orthonema</tp:taxon-name><xref ref-type="bibr" rid="B2">Hippa &amp; Vilkamaa, 2007b: 66.</xref></tp:nomenclature-citation></tp:nomenclature-citation-list></tp:nomenclature><tp:treatment-sec sec-type="Diagnostic characters"><title>Diagnostic characters.</title><p>(Male). Body length 1.76–1.82 mm; wing length 1.35–1.37 mm.</p><p>Eye bridge 3–4 facets wide. Prefrons with 9–11 setae. Length/width of 4th flagellomere 2.47–2.53.</p><p>Anterior pronotum with 4–5 setae. Episternum 1 with 5–6 setae.</p><p>Length of spur/width of protibia 1.76–1.81. c/w 0.79–0.82, R1/R 0.71–0.73, r-m with 0–1 seta.</p><p>The mesial megaseta on gonostylus short and straight, slightly longer than its basal body. Two slender megasetae at apical forth of gonostylus. Tegmen slightly broader subbasally than subapically.</p></tp:treatment-sec><tp:treatment-sec sec-type="Specimens examined"><title>Specimens examined.</title><p>China, Yunnan, Yingjiang, Tongbiguan, 24°36.004'N; 97°39.139'E, sweep-net, 20.V.2009. 6 males, Su-Jiong Zhang [SM00657–00658, SM00663–00664, SM00670, SM00680] (ZAFU); 3 males, Man-Man Wang [SM00653, SM00666–00667] (ZAFU).</p></tp:treatment-sec><tp:treatment-sec sec-type="Distribution"><title>Distribution.</title><p>China (Yunnan), Malaysia.</p></tp:treatment-sec><tp:treatment-sec sec-type="Biology"><title>Biology.</title><p>Unknown.</p></tp:treatment-sec><tp:treatment-sec sec-type="Remarks"><title>Remarks.</title><p>This species is new to China, which was firstly described from Sabah, Malaysia, based on two male specimens. It is similar to <tp:taxon-name>Keilbachia apprima</tp:taxon-name> Vilkamaa, Komarova &amp; Hippa, 2006 from Vietnam by sharing a short mesial megaseta (<xref ref-type="bibr" rid="B2">Hippa and Vilkamaa 2007b</xref>), but <tp:taxon-name>Keilbachia orthonema</tp:taxon-name> can be distinguished by mesial megaseta longer and much less curved, and apical forth of gonostulus with two slender megasetae. The Chinese material examined does not show distinct intraspecies variation, but the two megasetae at the apical forth of the gonostylus are stronger than in Malaysia materials, judging from the figures prepared by <xref ref-type="bibr" rid="B2">Hippa and Vilkamaa (2007b)</xref>. What’s more, length/width of 4th flagellomere is 2.47–2.53, smaller than in Malaysia materials, which is about 3 times as long as wide.</p></tp:treatment-sec><ref-list><ref id="B2"><mixed-citation xmlns:xlink="http://www.w3.org/1999/xlink" xlink:type="simple"><person-group><name name-style="western"><surname>Hippa</surname><given-names>H</given-names></name><name name-style="western"><surname>Vilkamaa</surname><given-names>P</given-names></name></person-group>(<year>2007b</year>)<article-title> New species and records of Keilbachia Mohrig (Diptera, Sciaridae) from the Oriental region.</article-title><source>Zootaxa</source><volume>1622</volume>: <fpage>57</fpage>-<lpage>68</lpage>.</mixed-citation></ref></ref-list></tp:taxon-treatment>
