# Supplementary material for: The genus Keilbachia Mohrig from Mainland China, with descriptions of two new species (Diptera, Sciaridae)
Source: Zookeys. 2010 Jul 30;(52):47–56. doi: 10.3897/zookeys.52.362 (PMC3088030; doi:10.3897/zookeys.52.362)
Supplement: XML Treatment for Keilbachia acumina [file zookeys.52.362-treatment4.xml]

<!DOCTYPE tp:taxon-treatment
  PUBLIC "-//TaxonX//DTD Taxonomic Treatment Publishing DTD v0 20100105//EN" "tax-treatment-NSO.dtd">
<tp:taxon-treatment xmlns:tp="http://www.plazi.org/taxpub"><tp:treatment-meta><mixed-citation publication-type="journal"><person-group><name><surname>Zhang</surname><given-names>Su-Jiong</given-names></name><name><surname>Huang</surname><given-names>Junhao</given-names></name><name><surname>Wu</surname><given-names>Hong</given-names></name><name><surname>Wang</surname><given-names>Yi-ping</given-names></name></person-group><article-title>
                    The genus <italic>Keilbachia</italic> Mohrig from Mainland China, with descriptions of two new species (Diptera, Sciaridae)
                </article-title><source>Zookeys</source><day>30</day><month>7</month><year>2010</year><volume>2010</volume><issue>52</issue><fpage>47</fpage><lpage>56</lpage><pub-id pub-id-type="doi">10.3897/zookeys.52.362</pub-id></mixed-citation></tp:treatment-meta><tp:nomenclature><tp:taxon-name>
                            <tp:taxon-name-part taxon-name-part-type="genus">Keilbachia</tp:taxon-name-part>	
                            <tp:taxon-name-part taxon-name-part-type="species">acumina</tp:taxon-name-part>
                        </tp:taxon-name><tp:taxon-authority>Vilkamaa, Menzel &amp; Hippa</tp:taxon-authority><tp:nomenclature-citation-list><tp:nomenclature-citation><tp:taxon-name>Keilbachia acumina</tp:taxon-name><xref ref-type="bibr" rid="B13">Vilkamaa, Menzel &amp; Hippa, 2009: 4.</xref></tp:nomenclature-citation></tp:nomenclature-citation-list></tp:nomenclature><tp:treatment-sec sec-type="Diagnostic characters"><title>Diagnostic characters.</title><p>(Male). Body length 1.51–1.57 mm; wing length 1.25–1.28 mm.</p><p>Eye bridge three facets wide. Prefrons with 3–5 setae. Length/width of 4th flagellomere 2.35–2.71.</p><p>Anterior pronotum with 3–4 setae. Episternum 1 with 4–5 setae.</p><p>Length of spur/width of protibia 1.55–1.57.</p><p>c/w 0.64–0.65, R1/R 0.72–0.75, r-m with no setae.</p><p>Gonostylus with two megasetae widely apart, one at subapical and stout, the other at apical third and slender (<xref ref-type="fig" rid="F1">Fig. 6</xref>). Basal third of gonostylus excavated, with a long and <!--PageBreak-->strongly curved subbasal mesial megaseta on broad basal body. Tegmen simple, much broader subbasally than subapically, with sparsely placed teeth.</p></tp:treatment-sec><tp:treatment-sec sec-type="Specimens examined"><title>Specimens examined.</title><p>1 male, China, Zhejiang, Linan, Mt. Xijingshan, 30°23'N; 119°72'E, sweep-net, 21.VI.2008, Su-Jiong Zhang [SM00018] (ZAFU); 1 male, China, Zhejiang, Lishui, Mt. Jiulongshan, 28°59'N; 119°25'E, sweep-net, 10.X.2008, Su-Jiong Zhang [SM00114] (ZAFU); 1 male, Yunnan, Tengchong, Shaba, Mt. Tiantaishan, 25°24.524'N; 98°42.735'E, sweep-net, 13.V.2009, Su-Jiong Zhang [SM00933] (ZAFU).</p></tp:treatment-sec><tp:treatment-sec sec-type="Distribution"><title>Distribution.</title><p>China (Zhejiang, Yunnan), Japan.</p></tp:treatment-sec><tp:treatment-sec sec-type="Biology"><title>Biology.</title><p>Unknown.</p></tp:treatment-sec><tp:treatment-sec sec-type="Remarks"><title>Remarks.</title><p>The species is similar to <tp:taxon-name>Keilbachia subferrata</tp:taxon-name> Rudzinski and <tp:taxon-name>Keilbachia ferrata</tp:taxon-name> (Hippa &amp; Vilkamaa) by having a rather long subbasal mesial megaseta on a large basal body, But it can be distinguished from <tp:taxon-name>Keilbachia subferrata</tp:taxon-name> by the smaller mesial megaseta in a more apical position (<xref ref-type="bibr" rid="B13">Vilkamaa et al. 2009</xref>), and differs from <tp:taxon-name>Keilbachia ferrata</tp:taxon-name> by having the basal body slightly smaller, and the socket of the apical megaseta more distinct (<xref ref-type="bibr" rid="B13">Vilkamaa et al. 2009</xref>). <xref ref-type="bibr" rid="B13">Vilkamma et al. (2009)</xref> mentioned <tp:taxon-name>Keilbachia acumina</tp:taxon-name> shows intraspecies variation in the structure of the gonostylus and the length of the flagellomeres. The variations are also examined in the Chinese materials, that the position of basalmost subapical megasetae varies in the apical third of gonostylus and the length of the 4th flagellomere among 67.63–87.58 um.</p></tp:treatment-sec><tp:treatment-sec><!--Section generated to contain objects referenced in tp:taxon-treatment.--><fig id="F1" position="float" orientation="portrait"><label>Figures 1–6.</label><caption><p><bold>1–5</bold>, <tp:taxon-name>Keilbachia subacumina</tp:taxon-name>, male. <bold>1</bold> 4th flagellomere, lateral view <bold>2</bold> palpus, lateral view <bold>3</bold> apex of protibia, prolateral view <bold>4</bold> part of hypopygium, ventral view <bold>5</bold> gonostylus, ventral view. <bold>6</bold> <tp:taxon-name>Keilbachia acumina</tp:taxon-name>, male, gonostylus, ventral view. Scale bar = 0.1 mm.</p></caption><graphic xmlns:xlink="http://www.w3.org/1999/xlink" xlink:href="ZooKeys-052-047-g001.jpg" position="float" orientation="portrait" xlink:type="simple"/></fig></tp:treatment-sec><ref-list><ref id="B13"><mixed-citation xmlns:xlink="http://www.w3.org/1999/xlink" xlink:type="simple"><person-group><name name-style="western"><surname>Vilkamaa</surname><given-names>P</given-names></name><name name-style="western"><surname>Menzel</surname><given-names>F</given-names></name><name name-style="western"><surname>Hippa</surname><given-names>H</given-names></name></person-group>(<year>2009</year>)<article-title> Review of the genus Keilbachia Mohrig (Diptera: Sciaridae), with the description of eleven new species.</article-title><source>Zootaxa</source><volume>2272</volume>: <fpage>1</fpage>-<lpage>20</lpage>.</mixed-citation></ref></ref-list></tp:taxon-treatment>
