# Supplementary material for: The genus Keilbachia Mohrig from Mainland China, with descriptions of two new species (Diptera, Sciaridae)
Source: Zookeys. 2010 Jul 30;(52):47–56. doi: 10.3897/zookeys.52.362 (PMC3088030; doi:10.3897/zookeys.52.362)
Supplement: XML Treatment for Keilbachia subacumina [file zookeys.52.362-treatment5.xml]

<!DOCTYPE tp:taxon-treatment
  PUBLIC "-//TaxonX//DTD Taxonomic Treatment Publishing DTD v0 20100105//EN" "tax-treatment-NSO.dtd">
<tp:taxon-treatment xmlns:tp="http://www.plazi.org/taxpub"><tp:treatment-meta><mixed-citation publication-type="journal"><person-group><name><surname>Zhang</surname><given-names>Su-Jiong</given-names></name><name><surname>Huang</surname><given-names>Junhao</given-names></name><name><surname>Wu</surname><given-names>Hong</given-names></name><name><surname>Wang</surname><given-names>Yi-ping</given-names></name></person-group><article-title>
                    The genus <italic>Keilbachia</italic> Mohrig from Mainland China, with descriptions of two new species (Diptera, Sciaridae)
                </article-title><source>Zookeys</source><day>30</day><month>7</month><year>2010</year><volume>2010</volume><issue>52</issue><fpage>47</fpage><lpage>56</lpage><pub-id pub-id-type="doi">10.3897/zookeys.52.362</pub-id></mixed-citation></tp:treatment-meta><tp:nomenclature><tp:taxon-name>
                            <tp:taxon-name-part taxon-name-part-type="genus">Keilbachia</tp:taxon-name-part>	
                            <tp:taxon-name-part taxon-name-part-type="species">subacumina</tp:taxon-name-part>
                            <object-id xmlns:xlink="http://www.w3.org/1999/xlink" xlink:type="simple">urn:lsid:zoobank.org:act:878985DF-CC83-4052-9486-06582BA13734</object-id>
                        </tp:taxon-name><tp:taxon-authority>Wu &amp; Zhang</tp:taxon-authority><tp:taxon-status xmlns:xlink="http://www.w3.org/1999/xlink" xlink:type="simple">sp. n.</tp:taxon-status><xref ref-type="fig" rid="F1">Figs 1–5</xref></tp:nomenclature><tp:treatment-sec sec-type="Description"><title>Description.</title><sec sec-type="Male"><title>Male.</title><p>Body length 1.81–2.32 mm; wing length 1.49–1.52 mm.</p></sec><sec sec-type="Color"><title>Color.</title><p>Head, thorax and abdomen brown; antenna, palpus, coxae, and hypopygium yellowish-brown; leg yellow; wing fumose.</p></sec><sec sec-type="Head"><title>Head (<xref ref-type="fig" rid="F1">Figs 1, 2</xref>).</title><p>Eye bridge 3–4 facets wide. Prefrons with 5–6 setae, clypeus with 0–1 seta. Palpus three-segmented. Basal segment with one seta, with a narrow sensory pit, 2nd segment with 4–6 setae, 3rd segment with 6–7 setae. Length/width of 4th flagellomere 2.74–2.79.</p></sec><sec sec-type="Thorax"><title>Thorax.</title><p>Anterior pronotum with 5–6 setae. Episternum 1 with 6–7 setae.</p></sec><sec sec-type="Legs"><title>Legs.</title><p>Apex of protibia (<xref ref-type="fig" rid="F1">Fig. 3</xref>). Length of spur/width of protibia 1.79–1.83. Length of profemur/length of protibia 0.76–0.79. Length of metatibia /length of thorax 1.23–1.31.</p></sec><sec sec-type="Wings"><title>Wings.</title><p>Width/length 0.44–0.49. c/w 0.71–0.77, R1/R 0.96–0.98. r-m with 1–2 setae.</p></sec><sec sec-type="Abdomen"><title>Abdomen.</title><p>Sternite 8 with 10–11 setae. Gonostylus and gonocoxa subequal in length. Gonostylus with two megasetae widely apart, one at apex and stout, the other at apical half of gonostylus and slender. Basal third of gonostylus excavated, with a long and strongly curved mesial megaseta on broad basal body. Tegmen simple, much broader subbasally than subapically, with sparsely placed teeth. (<xref ref-type="fig" rid="F1">Figs 4, 5</xref>).</p><fig id="F1" position="float" orientation="portrait"><label>Figures 1–6.</label><caption><p><bold>1–5</bold>, <tp:taxon-name>Keilbachia subacumina</tp:taxon-name>, male. <bold>1</bold> 4th flagellomere, lateral view <bold>2</bold> palpus, lateral view <bold>3</bold> apex of protibia, prolateral view <bold>4</bold> part of hypopygium, ventral view <bold>5</bold> gonostylus, ventral view. <bold>6</bold> <tp:taxon-name>Keilbachia acumina</tp:taxon-name>, male, gonostylus, ventral view. Scale bar = 0.1 mm.</p></caption><graphic xmlns:xlink="http://www.w3.org/1999/xlink" xlink:href="ZooKeys-052-047-g001.jpg" position="float" orientation="portrait" xlink:type="simple"/></fig></sec></tp:treatment-sec><tp:treatment-sec sec-type="Specimens examined"><title>Specimens examined.</title><p>Holotype, male. China, Zhejiang, Linan, Mt. Xijingshan, 30°23'N; 119°72'E, sweep-net, 21.VI.2008, Su-Jiong Zhang [SM00025] (ZAFU). <!--PageBreak-->Paratypes. 2 males, same data as holotype [SM00018, SM00024] (ZAFU); 5 males, same data as holotype but 19.VII.2008 [SM00057–00061] (ZAFU). China, Zhejiang, Lishui, Mt. Fengyangshan, 28°04'N; 119°08'E. sweep-net, 3 males, 11.VIII.2008, Sheng-Long Liu [SM00282] (ZAFU); 1 male, 24.VIII.2008, Sheng-Long Liu [SM00231–00233] (ZAFU); 1 male, 01.VIII.2008, Xiao-Ling Niu [SM00306] (ZAFU). 1 male, China, Zhejiang, Lishui, Mt. Jiulongshan, 28°59'N; 119°25'E, sweep-net, 10.X.2008, Su-Jiong Zhang, [SM00114] (ZAFU).</p></tp:treatment-sec><tp:treatment-sec sec-type="Biology"><title>Biology.</title><p>Unknown.</p></tp:treatment-sec><tp:treatment-sec sec-type="Remarks"><title>Remarks.</title><p>This species is very similar to <tp:taxon-name>Keilbachia acumina</tp:taxon-name> in the structure of the hypopygium (<xref ref-type="fig" rid="F1">Fig. 5, 6</xref>), but <tp:taxon-name>Keilbachia subacumina</tp:taxon-name> can be distinguished by having the apex of gonostylus broader, and the stouter and shorter basalmost megaseta at the apical half of the gonostylus. What’s more, the anterior pronotum bears 5–6 setaein <tp:taxon-name>Keilbachia subacumina</tp:taxon-name> while 3–4 setae in <tp:taxon-name>Keilbachia acumina</tp:taxon-name>, and the r-m nervation of the wing with 1–2 setae in <tp:taxon-name>Keilbachia subacumina</tp:taxon-name> while bare in <tp:taxon-name>Keilbachia acumina</tp:taxon-name>. The structure of the hypopygium in the new species does not show distinct intraspecies variation. The species is named after its similarity to <tp:taxon-name>Keilbachia acumina</tp:taxon-name>. This epithet is an adjective.</p></tp:treatment-sec></tp:taxon-treatment>
