# Supplementary material for: The genus Keilbachia Mohrig from Mainland China, with descriptions of two new species (Diptera, Sciaridae)
Source: Zookeys. 2010 Jul 30;(52):47–56. doi: 10.3897/zookeys.52.362 (PMC3088030; doi:10.3897/zookeys.52.362)
Supplement: XML Treatment for Keilbachia fengyangensis [file zookeys.52.362-treatment6.xml]

<!DOCTYPE tp:taxon-treatment
  PUBLIC "-//TaxonX//DTD Taxonomic Treatment Publishing DTD v0 20100105//EN" "tax-treatment-NSO.dtd">
<tp:taxon-treatment xmlns:tp="http://www.plazi.org/taxpub"><tp:treatment-meta><mixed-citation publication-type="journal"><person-group><name><surname>Zhang</surname><given-names>Su-Jiong</given-names></name><name><surname>Huang</surname><given-names>Junhao</given-names></name><name><surname>Wu</surname><given-names>Hong</given-names></name><name><surname>Wang</surname><given-names>Yi-ping</given-names></name></person-group><article-title>
                    The genus <italic>Keilbachia</italic> Mohrig from Mainland China, with descriptions of two new species (Diptera, Sciaridae)
                </article-title><source>Zookeys</source><day>30</day><month>7</month><year>2010</year><volume>2010</volume><issue>52</issue><fpage>47</fpage><lpage>56</lpage><pub-id pub-id-type="doi">10.3897/zookeys.52.362</pub-id></mixed-citation></tp:treatment-meta><tp:nomenclature><tp:taxon-name>
                            <tp:taxon-name-part taxon-name-part-type="genus">Keilbachia</tp:taxon-name-part>	
                            <tp:taxon-name-part taxon-name-part-type="species">fengyangensis</tp:taxon-name-part>
                            <object-id xmlns:xlink="http://www.w3.org/1999/xlink" xlink:type="simple">urn:lsid:zoobank.org:act:3BA818B3-5B93-495A-9117-BC26DDE09CF8</object-id>
                        </tp:taxon-name><tp:taxon-authority>Wu &amp; Zhang</tp:taxon-authority><tp:taxon-status xmlns:xlink="http://www.w3.org/1999/xlink" xlink:type="simple">sp. n.</tp:taxon-status><xref ref-type="fig" rid="F2">Figs 7–11</xref></tp:nomenclature><tp:treatment-sec sec-type="Description"><title>Description.</title><sec sec-type="Male"><title>Male.</title><p> Body length 2.31–2.48 mm; wing length 1.92–1.94 mm.</p></sec><!--PageBreak--><sec sec-type="Color"><title>Color.</title><p> Head, thorax and abdomen brown; antenna, palpus, coxae, legs and hypopygium yellowish-brown; wing fumose.</p></sec><sec sec-type="Head"><title>Head (<xref ref-type="fig" rid="F2">Fig. 7, 8</xref>).</title><p>Eye bridge 3–4 facets wide. Prefrons with 7–8 setae, clypeus with no setae. Palpus three-segmented. Basal segment with one seta, with wide sensory pit, 2nd segment with 4–6 setae, 3rd segment with 7–8 setae. Length/width of 4th flagellomere 2.91–2.94.</p></sec><sec sec-type="Thorax"><title>Thorax.</title><p> Anterior pronotum with 4 setae, episternum 1 with 5–6 setae.</p></sec><sec sec-type="Legs"><title>Legs.</title><p> Apex of protibia (<xref ref-type="fig" rid="F2">Fig. 9</xref>). Length of spur/width of protibia 1.45–1.49. Length of profemur/length of protibia 0.65–0.68. Length of metatibia/length of thorax 1.03–1.11.</p></sec><sec sec-type="Wings"><title>Wings.</title><p> Width/length 0.45–0.47. c/w 0.62–0.69; R1/R 0.83–0.91. r-m with one seta.</p></sec><sec sec-type="Abdomen"><title>Abdomen.</title><p> Sternite 8 with nine setae. Gonostylus longer than gonocoxa, slightly curved, with two slender apical and subapical megaseta. The basal third of gonostylus with a long and curved mesial megaseta on a narrow and short basal body. Tegmen higher than broad, with sparse placed teeth (<xref ref-type="fig" rid="F2">Fig. 10, 11</xref>).</p><fig id="F2" position="float" orientation="portrait"><label>Figures 7–11.</label><caption><p><tp:taxon-name>Keilbachia fengyangensis</tp:taxon-name>, male. <bold>7</bold> 4th flagellomere, lateral view <bold>8</bold> palpus, lateral view <bold>9</bold> apex of protibia, prolateral view <bold>10</bold> gonostylus, ventral view <bold>11</bold> part of hypopygium, ventral view. Scale bar = 0.1 mm.</p></caption><graphic xmlns:xlink="http://www.w3.org/1999/xlink" xlink:href="ZooKeys-052-047-g002.jpg" position="float" orientation="portrait" xlink:type="simple"/></fig></sec></tp:treatment-sec><tp:treatment-sec sec-type="Specimens examined"><title>Specimens examined.</title><p>Holotype, male. China, Zhejiang, Lishui, Mt. Fengyangshan, 28°04'N; 119°08'E, sweep-net, 26.IV.2008, Sheng-Long Liu [SM00342] (ZAFU). Paratypes. 2 males, same data as holotype [SM00335, SM00338] (ZAFU); 1 male, same data as holotype but 19.IV.2008 [SM00346] (ZAFU).</p></tp:treatment-sec><tp:treatment-sec sec-type="Biology"><title>Biology.</title><p>Unknown.</p></tp:treatment-sec><tp:treatment-sec sec-type="Remarks"><title>Remarks.</title><p>This species is found only from Mt. Fengyangshan, Zhejiang. It is similar to <tp:taxon-name>Keilbachia demissa</tp:taxon-name> and <tp:taxon-name>Keilbachia flagrispina</tp:taxon-name> by having a long mesial megaseta, but it can be distinguished from <tp:taxon-name>Keilbachia demissa</tp:taxon-name> by having the megaseta of the gonostylus longer and more curved, and the tegmen with no distinct basolateral. The new species can be distinguished from <tp:taxon-name>Keilbachia flagrispina</tp:taxon-name> by the apex of gonostylus distinct attenuated, and the mesial megaseta shorter and not strongly curved. The species is named after its type locality (Mt. Fengyangshan).</p></tp:treatment-sec></tp:taxon-treatment>
