# Supplementary material for: The genus Keilbachia Mohrig from Mainland China, with descriptions of two new species (Diptera, Sciaridae)
Source: Zookeys. 2010 Jul 30;(52):47–56. doi: 10.3897/zookeys.52.362 (PMC3088030; doi:10.3897/zookeys.52.362)
Supplement: XML Treatment for Keilbachia oligonema [file zookeys.52.362-treatment7.xml]

<!DOCTYPE tp:taxon-treatment
  PUBLIC "-//TaxonX//DTD Taxonomic Treatment Publishing DTD v0 20100105//EN" "tax-treatment-NSO.dtd">
<tp:taxon-treatment xmlns:tp="http://www.plazi.org/taxpub"><tp:treatment-meta><mixed-citation publication-type="journal"><person-group><name><surname>Zhang</surname><given-names>Su-Jiong</given-names></name><name><surname>Huang</surname><given-names>Junhao</given-names></name><name><surname>Wu</surname><given-names>Hong</given-names></name><name><surname>Wang</surname><given-names>Yi-ping</given-names></name></person-group><article-title>
                    The genus <italic>Keilbachia</italic> Mohrig from Mainland China, with descriptions of two new species (Diptera, Sciaridae)
                </article-title><source>Zookeys</source><day>30</day><month>7</month><year>2010</year><volume>2010</volume><issue>52</issue><fpage>47</fpage><lpage>56</lpage><pub-id pub-id-type="doi">10.3897/zookeys.52.362</pub-id></mixed-citation></tp:treatment-meta><tp:nomenclature><tp:taxon-name>
                            <tp:taxon-name-part taxon-name-part-type="genus">Keilbachia</tp:taxon-name-part>	
                            <tp:taxon-name-part taxon-name-part-type="species">oligonema</tp:taxon-name-part>
                        </tp:taxon-name><tp:taxon-authority>Hippa &amp; Vilkamaa</tp:taxon-authority><tp:nomenclature-citation-list><tp:nomenclature-citation><tp:taxon-name>Keilbachia oligonema</tp:taxon-name><xref ref-type="bibr" rid="B1">Hippa &amp; Vilkamaa, 2007a: 45.</xref></tp:nomenclature-citation></tp:nomenclature-citation-list></tp:nomenclature><tp:treatment-sec sec-type="Diagnostic characters"><title>Diagnostic characters.</title><p>(Male). Body length 1.71 mm; wing length 1.66 mm.</p><p>Eye bridge four facets wide. Prefrons with nine setae. Length/width of 4th flagellomere 3.30.</p><p>Anterior pronotum with five setae, episternum 1 with three setae.</p><p>Apex of protibia. Length of spur/width of protibia 1.48.</p><p>Width/length 0.40, c/w 0.73, R1/R 0.87. r-m with no setae.</p><p>Gonocoxa ventrally with a slight indication of an intercoxal lobe. Gonostylus nearly as long as gonocoxa, with no apical and subapical megaseta. The basal third of gonostylus excavated, with two long and curved mesial megaseta on a broad basal body. Tegmen simple, much broader subbasally than subapically.</p></tp:treatment-sec><!--PageBreak--><tp:treatment-sec sec-type="Specimens examined"><title>Specimens examined.</title><p>1 male. China, Yunnan, Tengchong, Dahaoping, 24°55'N; 98°45'E, sweep-net, 22.V.2009, Man-Man Wang, [SM00757] (ZAFU).</p></tp:treatment-sec><tp:treatment-sec sec-type="Distribution"><title>Distribution.</title><p>China (Yunnan), Burma.</p></tp:treatment-sec><tp:treatment-sec sec-type="Biology"><title>Biology.</title><p>Unknown.</p></tp:treatment-sec><tp:treatment-sec sec-type="Remarks"><title>Remarks.</title><p>The gonostylus of <tp:taxon-name>Keilbachia oligonema</tp:taxon-name> Hippa &amp; Vilkamaa, 2007 with two long and curved mesial megaseta, and without apical and subapical megaseta. It is different from all the other species in the group of flagria, which has more than one mesial megaseta on the gonostylus. <tp:taxon-name>Keilbachia oligonema</tp:taxon-name> is unique in having different characters in width of the eye bridge, setosity of sternite 8, and the ventral intercoxal area of the hypopygium between the holotype and two additional specimens, from which the authors suspected they may represent two different species (<xref ref-type="bibr" rid="B1">Hippa and Vilkamaa 2007a</xref>). The same as the holotype of <tp:taxon-name>Keilbachia oligonema</tp:taxon-name>, the Chinese material has gonocoxa ventrally with a slight indication of an intercoxal lobe, but its four facets wide eye bridge, and six setose sternite 8 are similar to the additional materials.</p></tp:treatment-sec><ref-list><ref id="B1"><mixed-citation xmlns:xlink="http://www.w3.org/1999/xlink" xlink:type="simple"><person-group><name name-style="western"><surname>Hippa</surname><given-names>H</given-names></name><name name-style="western"><surname>Vilkamaa</surname><given-names>P</given-names></name></person-group>(<year>2007a</year>)<article-title> The flagria group of Keilbachia Mohrig (Diptera, Sciaridae) in a biodiversity hot spot: nine new sympatric species from Kambaiti, Myanmar.</article-title><source>Zootaxa</source><volume>1556</volume>: <fpage>31</fpage>-<lpage>50</lpage>.</mixed-citation></ref></ref-list></tp:taxon-treatment>
